# Supplementary material for: Vegetable and fruit consumption and cancer of unknown primary risk: results from the Netherlands cohort study on diet and cancer
Source: BMC Cancer. 2022 Apr 13;22:399. doi: 10.1186/s12885-022-09502-7 (PMC9006455; doi:10.1186/s12885-022-09502-7)
Supplement: Supplementary file 1 — Additional file 1. [file 12885_2022_9502_MOESM1_ESM.zip]

Archive with 6 entries (6 files):
- SUPP Table 1.xlsx
- SUPP Table 2.xlsx
- SUPP Table 3.xlsx
- SUPP Table 4.xlsx
- SUPP Table 5.xlsx
- SUPP Table 6.xlsx
