# Supplementary material for: Vegetable and fruit consumption and cancer of unknown primary risk: results from the Netherlands cohort study on diet and cancer
Source: BMC Cancer. 2022 Apr 13;22:399. doi: 10.1186/s12885-022-09502-7 (PMC9006455; doi:10.1186/s12885-022-09502-7)
Supplement: Supplementary file 1 — Additional file 1. [file 12885_2022_9502_MOESM1_ESM.zip › SUPP Table 1.xlsx]

## Sheet: Histology,T4
Sensitivity analysis multivariable adjusted ¹ associations between vegetables, and fruit consumption, and Cancer of Unknown Primary risk, histologically verified CUP-cases only
					Subcohort members (n=4005)		Cancer of Unknown Primary cases (n=614)
			Categorical median (grams per day)		Person time at risk (years)		Cases	Age and sex-adjusted				Multivariable adjusted
			Men	Women			n	HR	95% CI			HR	95% CI
Total vegetables and fruits
	Q1		188	226	16 680		162	1	Reference			1	Reference
	Q2		282	323	16 957		161	0.96	0.76	1.22		1.02	0.8	1.3
	Q3		363	411	16 989		148	0.88	0.69	1.12		0.95	0.74	1.21
	Q4		496	552	17 184		143	0.82	0.64	1.05		0.92	0.71	1.17
	p for trend ²							0.09				0.4
	Continuous, 25 grams per day increments				67 810		614	0.94	0.87	1.01		0.97	0.89	1.04
Total vegetables ³
	Q1		109	112	16 600		159	1	Reference			1	Reference
	Q2		156	160	17 022		152	0.94	0.74	1.2		0.96	0.76	1.24
	Q3		199	202	17 172		170	1.03	0.81	1.3		1.09	0.85	1.38
	Q4		271	277	17 016		133	0.82	0.64	1.05		0.85	0.66	1.1
	p for trend ²							0.22				0.4
	Continuous, 25 grams per day increments				67 810		614	0.95	0.88	1.03		0.97	0.89	1.05
Cooked vegetables ⁴
	Q1		85	86	16 707		166	1	Reference			1	Reference
	Q2		125	124	16 976		144	0.86	0.67	1.1		0.9	0.7	1.16
	Q3		160	159	17 320		149	0.87	0.68	1.11		0.95	0.73	1.22
	Q4		220	216	16 806		155	0.93	0.73	1.18		1.07	0.79	1.44
	p for trend ²							0.6				0.68
	Continuous, 25 grams per day increments				67 810		614	0.98	0.9	1.06		1.02	0.93	1.12
Raw vegetables ⁴
	Q1		8	11	16 680		155	1	Reference			1	Reference
	Q2		24	29	16 982		155	0.97	0.76	1.23		1.07	0.83	1.37
	Q3		39	45	17 014		163	1.01	0.79	1.28		1.13	0.88	1.45
	Q4		67	72	17 134		141	0.88	0.68	1.12		1.02	0.78	1.35
	p for trend ²							0.37				0.74
	Continuous, 25 grams per day increments				67 810		614	0.97	0.89	1.04		1.01	0.93	1.11
Legumes and pulses ⁴
	Q1		13	11	16 934		146	1	Reference			1	Reference
	Q2		24	21	17 036		149	1.03	0.81	1.33		1.06	0.83	1.37
	Q3		36	32	17 055		156	1.08	0.84	1.37		1.1	0.86	1.42
	Q4		57	52	16 784		163	1.16	0.91	1.47		1.19	0.92	1.55
	p for trend ²							0.23				0.18
	Continuous, 25 grams per day increments				67 810		614	1.05	0.97	1.13		1.06	0.97	1.15
Brassica vegetables ⁴
	Q1		12	12	16 718		164	1	Reference			1	Reference
	Q2		24	23	17 043		149	0.9	0.71	1.15		0.92	0.72	1.18
	Q3		35	33	17 162		142	0.84	0.66	1.08		0.87	0.67	1.12
	Q4		54	53	16 888		159	0.97	0.77	1.24		1.03	0.8	1.34
	p for trend ²							0.71				0.96
	Continuous, 25 grams per day increments				67 810		614	0.98	0.91	1.07		1	0.92	1.09
Allium vegetables ⁴
	Q1		6	4	18 455		172	1	Reference			1	Reference
	Q2		19	20	15 155		145	1.06	0.83	1.34		1.09	0.85	1.39
	Q3		31	33	17 224		131	0.85	0.66	1.08		0.88	0.69	1.13
	Q4		55	55	16 975		166	1.06	0.84	1.34		1.16	0.9	1.49
	p for trend ²							0.95				0.59
	Continuous, 25 grams per day increments				67 810		614	0.98	0.92	1.08		1.02	0.94	1.11
Leafy vegetables, cooked ⁴
	Q1		5	5	16 925		165	1	Reference			1	Reference
	Q2		15	15	16 985		149	0.89	0.7	1.13		0.9	0.7	1.15
	Q3		24	24	17 051		155	0.95	0.74	1.2		0.99	0.8	1.27
	Q4		39	38	16 849		145	0.88	0.69	1.12		0.93	0.72	1.2
	p for trend ²							0.42				0.78
	Continuous, 25 grams per day increments				67 810		614	0.97	0.9	1.05		0.99	0.91	1.07
Leafy vegetables, raw ⁴
	Q1		1	1	12 911		139	1	Reference			1	Reference
	Q2		4	4	15 347		149	0.93	0.72	1.2		0.95	0.74	1.23
	Q3		9	9	21 890		185	0.79	0.62	1.01		0.74	0.65	1.07
	Q4		20	20	17 661		141	0.76	0.59	0.98		0.82	0.63	1.08
	p for trend ²							0.01				0.1
	Continuous, 25 grams per day increments				67 810		614	0.9	0.83	0.98		0.93	0.85	1.01
Total fruit ⁵
	Q1		41	74	16 675		176	1	Reference			1	Reference
	Q2		109	144	16 980		144	0.79	0.62	1		0.85	0.66	1.08
	Q3		165	210	17 040		145	0.78	0.61	0.99		0.89	0.69	1.14
	Q4		270	326	17 115		149	0.79	0.62	1		0.91	0.71	1.17
	p for trend ²							0.06				0.56
	Continuous, 25 grams per day increments				67 810		614	0.93	0.86	1		0.98	0.9	1.06
Citrus fruits ⁵
	Q1		0	6	16 947		165	1	Reference			1	Reference
	Q2		15	36	17 118		148	0.87	0.68	1.11		0.92	0.72	1.18
	Q3		52	83	16 845		118	0.69	0.53	0.89		0.76	0.58	0.98
	Q4		115	167	16 900		183	1.06	0.84	1.34		1.15	0.9	1.45
	p for trend ²							0.98				0.48
	Continuous, 25 grams per day increments				67 810		614	1	0.92	1.09		1.03	0.95	1.12
Notes
¹	Analyses were adjusted for age at baseline (years), sex, cigarette smoking status (never/ever), frequency (continuous; centered), and duration (continuous; centered). Additionally adjusted for cigarette smoking status (never/ever), and duration (continuous; centered) as time-varying covariates.
²	Tests for dose-response trends were assessed by fitting ordinal variables as continuous terms in the Cox proportional hazards model.
³	Additionally adjusted for total fruit consumption (grams per day; continuous).
⁴	Additionally adjusted for total vegetable and fruit consumption (grams per day; continuous).
⁵	Additionally adjusted for total vegetable consumption (grams per day; continuous).
