# Supplementary material for: Vegetable and fruit consumption and cancer of unknown primary risk: results from the Netherlands cohort study on diet and cancer
Source: BMC Cancer. 2022 Apr 13;22:399. doi: 10.1186/s12885-022-09502-7 (PMC9006455; doi:10.1186/s12885-022-09502-7)
Supplement: Supplementary file 1 — Additional file 1. [file 12885_2022_9502_MOESM1_ESM.zip › SUPP Table 2.xlsx]

## Sheet: Histology,T5
Sensitivity analysis: Hazard ratios and 95% confidence intervals for individual vegetable and fruit items and Cancer of Unknown Primary risk in the Netherlands Cohort Study ¹, histologically verified CUP-cases only
			Cancer of Unknown Primary cases (n=614)
			Age and sex-adjusted				Multivariable adjusted ²
			HR	95% CI			HR	95% CI
Vegetable item (25 grams per day increments)
	String/French beans		0.97	0.85	1.12		0.97	0.84	1.13
	Cauliflower		0.92	0.75	1.14		0.94	0.75	1.16
	Lettuce		0.76	0.55	1.06		0.87	0.61	1.22
	Carrots, cooked ³		0.74	0.57	0.98		0.84	0.64	1.11
	Endive, cooked ³		0.86	0.69	1.09		0.91	0.72	1.16
	Brussels sprouts		0.98	0.73	1.33		1.02	0.75	1.38
	Sauerkraut		0.91	0.62	1.35		0.98	0.66	1.47
	Tomatoes		0.95	0.85	1.07		0.98	0.88	1.1
	Onion		1	0.89	1.12		1.03	0.91	1.16
	Spinach		1.01	0.79	1.28		1.06	0.83	1.36
	Beetroot ³		0.7	0.52	0.95		0.78	0.58	1.07
	Kale		0.87	0.46	1.68		0.97	0.51	1.84
Fruit item (25 grams per day increments)
	Apples and pears ³		0.96	0.93	0.99		0.99	0.95	1.03
	Strawberries		0.95	0.71	1.26		1.03	0.78	1.37
	Oranges and fresh orange juice		1	0.97	1.04		1.04	0.99	1.08
Notes
¹	The total person time at risk in the subcohort was 67,810 years.
²	Analyses were adjusted for age at baseline (years), sex, cigarette smoking status (never/ever), frequency (continuous; centered), duration (continuous; centered), and total vegetable and fruit consumption (grams per day; continuous). All items were assessed while additionally using cigarette smoking status (never/ever), and duration (continuous; centered) as time-varying covariates.
³	The proportional hazards assumption was violated for the exposure variable in this analysis.
