# Supplementary material for: Vegetable and fruit consumption and cancer of unknown primary risk: results from the Netherlands cohort study on diet and cancer
Source: BMC Cancer. 2022 Apr 13;22:399. doi: 10.1186/s12885-022-09502-7 (PMC9006455; doi:10.1186/s12885-022-09502-7)
Supplement: Supplementary file 1 — Additional file 1. [file 12885_2022_9502_MOESM1_ESM.zip › SUPP Table 3.xlsx]

## Sheet: - 2yr FU,T4
Sensitivity analysis: Hazard ratios and 95% confidence intervals for vegetable and fruit consumption and Cancer of Unknown Primary risk in the Netherlands Cohort Study, exclusion first 2 years of follow-up
					Subcohort members		Cancer of Unknown Primary cases
					(n=3931)		(n=805)
			Categorical median (grams per day)		Person time at risk (years)		Cases	Age- and sex- adjusted			Multivariable adjusted ¹
			Men	Women			n	HR	95% CI		HR	95% CI
Total vegetables and fruits
	Q1		188	226	16 714		207	1	Reference		1	Reference
	Q2		283	323	16 898		207	0.96	0.77	1.19	1.02	0.82	1.27
	Q3		364	412	16 942		197	0.92	0.74	1.14	0.98	0.79	1.22
	Q4		497	551	17 083		194	0.87	0.7	1.09	0.97	0.78	1.22
	p for trend ²							0.19			0.73
	Continuous, 25 grams per day increments				67 729		805	0.96	0.89	1.02	0.99	0.92	1.06
Total vegetables ³
	Q1		109	112	16 556		212	1	Reference		1	Reference
	Q2		156	160	17 056		197	0.91	0.73	1.13	0.94	0.75	1.17
	Q3		199	202	17 115		219	1	0.81	1.23	1.04	0.84	1.3
	Q4		272	276	17 003		177	0.82	0.65	1.02	0.84	0.67	1.06
	p for trend ²							0.16			0.28
	Continuous, 25 grams per day increments				67 729		805	0.95	0.89	1.02	0.96	0.9	1.03
Cooked vegetables ⁴
	Q1		85	86	16 666		209	1	Reference		1	Reference
	Q2		125	124	16 955		200	0.94	0.76	1.17	0.98	0.78	1.23
	Q3		160	159	17 323		200	0.93	0.75	1.15	0.98	0.78	1.23
	Q4		221	216	16 786		196	0.94	0.75	1.17	1.01	0.77	1.32
	p for trend ²							0.54			0.98
	Continuous, 25 grams per day increments				67 729		805	0.98	0.91	1.05	1	0.92	1.09
Raw vegetables ⁴
	Q1		8	11	16 757		207	1	Reference		1	Reference
	Q2		24	29	16 766		196	0.93	0.75	1.16	1.01	0.81	1.26
	Q3		40	45	17 076		219	1.01	0.82	1.25	1.1	0.88	1.38
	Q4		67	72	17 131		183	0.85	0.68	1.07	0.95	0.75	1.22
	p for trend ²							0.29			0.95
	Continuous, 25 grams per day increments				67 729		805	0.96	0.9	1.03	1	0.92	1.08
Legumes ⁴
	Q1		13	11	16 915		189	1	Reference		1	Reference
	Q2		24	21	17 147		204	1.09	0.87	1.36	1.11	0.89	1.39
	Q3		36	32	16 959		195	1.06	0.85	1.32	1.07	0.85	1.35
	Q4		57	52	16 709		217	1.2	0.97	1.5	1.22	0.96	1.54
	p for trend ²							0.14			0.14
	Continuous, 25 grams per day increments				67 729		805	1.05	0.98	1.13	1.06	0.98	1.14
Brassica vegetables ⁴
	Q1		12	12	16 695		212	1	Reference		1	Reference
	Q2		24	23	17 149		200	0.93	0.75	1.16	0.95	0.76	1.18
	Q3		35	33	17 015		193	0.9	0.72	1.12	0.9	0.72	1.13
	Q4		54	53	16 870		200	0.95	0.77	1.18	0.98	0.78	1.24
	p for trend ²							0.59			0.78
	Continuous, 25 grams per day increments				67 729		805	0.98	0.91	1.05	0.99	0.92	1.07
Allium vegetables ⁴
	Q1		6	4	18 434		218	1	Reference		1	Reference
	Q2		19	20	15 139		186	1.07	0.86	1.33	1.1	0.88	1.37
	Q3		31	33	17 185		182	0.93	0.75	1.16	0.96	0.77	1.2
	Q4		55	55	16 971		219	1.1	0.89	1.35	1.17	0.93	1.47
	p for trend ²							0.65			0.37
	Continuous, 25 grams per day increments				67 729		805	1.02	0.95	1.09	1.03	0.96	1.11
Leafy vegetables, cooked ⁴
	Q1		5	5	16 904		215	1	Reference		1	Reference
	Q2		15	15	16 946		195	0.89	0.71	1.1	0.89	0.72	1.11
	Q3		24	24	16 935		204	0.96	0.78	1.2	1	0.81	1.25
	Q4		39	38	16 944		191	0.88	0.71	1.1	0.91	0.72	1.14
	p for trend ²							0.4			0.63
	Continuous, 25 grams per day increments				67 729		805	0.97	0.91	1.04	0.98	0.91	1.06
Leafy vegetables, raw ⁴
	Q1		1	1	12 891		178	1	Reference		1	Reference
	Q2		4	4	15 328		203	0.99	0.79	1.24	1.01	0.8	1.27
	Q3		9	9	21 870		234	0.79	0.63	0.98	0.82	0.65	1.03
	Q4		20	20	17 640		190	0.8	0.63	1	0.84	0.66	1.08
	p for trend ²							0.01			0.06
	Continuous, 25 grams per day increments				67 729		805	0.91	0.85	0.98	0.93	0.86	1
Total fruits ⁵
	Q1		41	74	16 625		218	1	Reference		1	Reference
	Q2		109	144	17 101		198	0.86	0.69	1.07	0.92	0.74	1.15
	Q3		166	211	16 989		200	0.86	0.69	1.06	0.97	0.78	1.22
	Q4		271	327	17 014		189	0.8	0.64	0.99	0.92	0.73	1.15
	p for trend ²							0.05			0.57
	Continuous, 25 grams per day increments				67 729		805	0.93	0.87	1	0.98	0.91	1.05
Citrus fruits ⁵
	Q1		0	6	16 889		206	1	Reference		1	Reference
	Q2		15	36	17 088		195	0.91	0.73	1.14	0.96	0.77	1.2
	Q3		51	83	16 837		171	0.79	0.63	0.99	0.86	0.69	1.08
	Q4		115	167	16 916		233	1.06	0.86	1.31	1.14	0.92	1.42
	p for trend ²							0.83			0.37
	Continuous, 25 grams per day increments				67 729		805	1.01	0.94	1.08	1.03	0.96	1.11
Notes
¹	Analyses were adjusted for age at baseline (years), sex, cigarette smoking status (never/ever), frequency (continuous; centered), and duration (continuous; centered). Additionally adjusted for cigarette smoking status (never/ever), and duration (continuous; centered) as time-varying covariates.
²	Tests for dose-response trends were assessed by fitting ordinal variables as continuous terms in the Cox proportional hazards model.
³	Additionally adjusted for total fruit consumption (grams per day; continuous).
⁴	Additionally adjusted for total vegetable and fruit consumption (grams per day; continuous).
⁵	Additionally adjusted for total vegetable consumption (grams per day; continuous).
