# Supplementary material for: Vegetable and fruit consumption and cancer of unknown primary risk: results from the Netherlands cohort study on diet and cancer
Source: BMC Cancer. 2022 Apr 13;22:399. doi: 10.1186/s12885-022-09502-7 (PMC9006455; doi:10.1186/s12885-022-09502-7)
Supplement: Supplementary file 1 — Additional file 1. [file 12885_2022_9502_MOESM1_ESM.zip › SUPP Table 4.xlsx]

## Sheet: - 2yr FU,T5
Sensitivity analysis: Hazard ratios and 95% confidence intervals for individual vegetable and fruit items and Cancer of Unknown Primary risk in the Netherlands Cohort Study ¹, exclusion first 2 years of follow-up
			Cancer of Unknown Primary cases (n=805)
			Age- and sex- adjusted				Multivariable adjusted ²
			HR	95% CI			HR	95% CI
Vegetable item (25 grams per day increments)
	String/French beans		1	0.88	1.14		0.99	0.87	1.13
	Cauliflower		0.97	0.81	1.17		0.97	0.8	1.17
	Lettuce		0.78	0.6	1.04		0.86	0.63	1.17
	Carrots, cooked ³		0.78	0.61	0.99		0.86	0.67	1.1
	Endive, cooked ³		0.86	0.71	1.04		0.89	0.73	1.08
	Brussels sprouts		1.03	0.79	1.34		1.04	0.79	1.36
	Sauerkraut		1.1	0.77	1.58		1.16	0.79	1.69
	Tomatoes		0.97	0.87	1.07		0.99	0.89	1.09
	Onion		1.01	0.91	1.12		1.02	0.92	1.14
	Spinach		1	0.81	1.24		1.03	0.83	1.29
	Beetroot ³		0.68	0.52	0.89		0.75	0.57	0.98
	Kale		0.8	0.44	1.45		0.86	0.48	1.55
Fruit item (25 grams per day increments)
	Apples and pears ³		0.97	0.95	1		1	0.97	1.03
	Strawberries		0.95	0.74	1.23		1.01	0.78	1.31
	Oranges and fresh orange juice		1.01	0.98	1.05		1.04	1	1.08
Notes
¹	The total person time at risk in the subcohort was 67,729 years.
²	Analyses were adjusted for age at baseline (years), sex, cigarette smoking status (never/ever), frequency (continuous; centered), duration (continuous; centered), and total vegetable and fruit consumption (grams per day; continuous). All items were assessed while additionally using cigarette smoking status (never/ever), and duration (continuous; centered) as time-varying covariates.
³	The proportional hazards assumption was violated for the exposure variable in this analysis.
