# Supplementary material for: Vegetable and fruit consumption and cancer of unknown primary risk: results from the Netherlands cohort study on diet and cancer
Source: BMC Cancer. 2022 Apr 13;22:399. doi: 10.1186/s12885-022-09502-7 (PMC9006455; doi:10.1186/s12885-022-09502-7)
Supplement: Supplementary file 1 — Additional file 1. [file 12885_2022_9502_MOESM1_ESM.zip › SUPP Table 5.xlsx]

## Sheet: Sheet1
Division of follow up time: Hazard ratios and 95% confidence intervals for vegetable and fruit consumption and Cancer of Unknown Primary risk in the Netherlands Cohort Study									Results divided by years of diagnosis
		Follow up 20.3 years							Follow up 0-10 years							Follow up 10-20.3 years
		Subcohort members		Cancer of Unknown Primary cases					Subcohort members		Cancer of Unknown Primary cases					Subcohort members		Cancer of Unknown Primary cases
		Person time at risk (years)		Cases	Multivariable adjusted ¹				Person time at risk (years)		Cases	Multivariable adjusted ¹				Person time at risk (years)		Cases	Multivariable adjusted ¹
				n	HR	95% CI					n	HR	95% CI					n	HR	95% CI
Total vegetables and fruits
	Q1	16 680		224	1	Reference			9 380		93	1	Reference			7 300		131	1	Reference
	Q2	16 957		224	1.02	0.83	1.27		9 403		101	1.16	0.86	1.57		7 553		123	0.93	0.71	1.21
	Q3	16 989		209	0.96	0.78	1.19		9 442		90	1.03	0.75	1.4		7 547		119	0.92	0.7	1.2
	Q4	17 184		210	0.97	0.78	1.2		9 497		89	1.03	0.76	1.41		7 687		121	0.92	0.7	1.2
	p for trend ²				0.63							0.95							0.54
	Continuous, 25 grams per day increments	67 810		867	0.98	0.92	1.05		37 722		373	0.99	0.91	1.1		30 088		494	0.97	0.89	1.06
Total vegetables ³
	Q1	16 600		228	1	Reference			9 364		100	1	Reference			7 236		128	1	Reference
	Q2	17 022		211	0.94	0.76	1.17		9 447		92	0.98	0.72	1.32		7 575		119	0.92	0.7	1.21
	Q3	17 172		233	1.04	0.84	1.28		9 511		92	1	0.74	1.36		7 660		141	1.07	0.82	1.39
	Q4	17 016		195	0.87	0.69	1.09		9 400		89	0.95	0.7	1.31		7 616		106	0.81	0.61	1.07
	p for trend ²				0.38							0.82							0.31
	Continuous, 25 grams per day increments	67 810		867	0.97	0.9	1.04		37 722		373	0.99	0.89	1.09		30 088		494	0.96	0.88	1.04
Total fruits ⁴
	Q1	16 675		236	1	Reference			9 402		91	1	Reference			7 273		145	1	Reference
	Q2	16 980		216	0.94	0.76	1.16		9 387		104	1.23	0.91	1.67		7 592		112	0.77	0.58	1
	Q3	17 040		205	0.92	0.74	1.15		9 454		90	1.1	0.8	1.51		7 587		115	0.82	0.62	1.07
	Q4	17 115		210	0.94	0.75	1.17		9 479		88	1.05	0.76	1.44		7 636		122	0.87	0.66	1.14
	p for trend ²				0.56							0.96							0.38
	Continuous, 25 grams per day increments	67 810		867	0.98	0.91	1.05		37 722		373	1	0.91	1.11		30 088		494	0.96	0.88	1.05
Notes
¹	Analyses were adjusted for age at baseline (years), sex, cigarette smoking status (never/ever), frequency (continuous; centered), and duration (continuous; centered).
²	Tests for dose-response trends were assessed by fitting ordinal variables as continuous terms in the Cox proportional hazards model.
³	Additionally adjusted for total fruit consumption (grams per day; continuous).
⁴	Additionally adjusted for total vegetable consumption (grams per day; continuous).
