# Supplementary material for: Vegetable and fruit consumption and cancer of unknown primary risk: results from the Netherlands cohort study on diet and cancer
Source: BMC Cancer. 2022 Apr 13;22:399. doi: 10.1186/s12885-022-09502-7 (PMC9006455; doi:10.1186/s12885-022-09502-7)
Supplement: Supplementary file 1 — Additional file 1. [file 12885_2022_9502_MOESM1_ESM.zip › SUPP Table 6.xlsx]

## Sheet: Sheet1
Division of follow up time: Hazard ratios and 95% confidence intervals for individual vegetable and fruit items and Cancer of Unknown Primary risk in the Netherlands Cohort Study						Results divided by years of diagnosis
		Follow up 20.3 years				Follow up 0-10 years				Follow up 10-20.3 years
		Cancer of Unknown Primary cases				Cancer of Unknown Primary cases				Cancer of Unknown Primary cases
		Multivariable adjusted ¹				Multivariable adjusted ¹				Multivariable adjusted ¹
		HR	95% CI			HR	95% CI			HR	95% CI
Vegetable item (25 grams per day increments)
	Carrots, cooked	0.91	0.72	1.16		1.03	0.75	1.41		0.78	0.59	1.03
	Endive, cooked	0.94	0.77	1.14		1.01	0.76	1.33		0.85	0.67	1.08
	Beetroot	0.8	0.61	1.04		0.99	0.69	1.41		0.64	0.44	0.92
Fruit item (25 grams per day increments)
	Apples and pears	0.99	0.96	1.02		0.97	0.94	1.01		0.99	0.96	1.03
Notes
¹	Analyses were adjusted for age at baseline (years), sex, cigarette smoking status (never/ever), frequency (continuous; centered), duration (continuous; centered), and total vegetable and fruit consumption (grams per day; continuous).
